# Supplementary material for: Agrobacterium-mediated direct transformation of wheat mature embryos through organogenesis
Source: Front Plant Sci. 2023 May 31;14:1202235. doi: 10.3389/fpls.2023.1202235 (PMC10264787; doi:10.3389/fpls.2023.1202235)
Supplement: Supplementary file 2 [file DataSheet_2.xlsx]

## Sheet: T1 segregation from 40 events
Chi-square analysis of the 40 transgenic plants derived from the optimized wheat ME transformation protocol
Event name	# Sampled	2 copy homozygous	1 copy hemizygous	1 or 2 copy	# neg	Taqman failed or uncallable	total	epsps-cp4 pos	epsps-cp4 neg	Expected pos	Expected neg	chi square (3:1 ratio)	Acceptance	Expected 2-copy homozygous	Expected 1-copy hemizygous	Expected neg	1:2:1 Ratio	Acceptance	Germination Count	Germination %
TA_S20893573	58	13	32	0	13	0	58	45	13	43.5	14.5	0.454859	3.84146	14.5	29	14.5	0.787839	5.99	58	97
TA_S20893576	60	14	31	0	15	0	60	45	15	45	15	0	3.84146	15	30	15	0.316228	5.99	60	100
TA_S20893647	59	14	25	0	18	2	57	39	18	42.75	14.25	1.14708	3.84146	14.25	28.5	14.25	1.19208	5.99	59	98
TA_S20893659	60	19	27	0	14	0	60	46	14	45	15	0.298142	3.84146	15	30	15	1.19722	5.99	60	100
TA_S20893660	59	11	29	3	16	0	59	43	16	44.25	14.75	0.375823	3.84146	14.75	29.5	14.75	1.03334	5.99	59	98
TA_S20893661	59	10	30	2	16	1	58	42	16	43.5	14.5	0.454859	3.84146	14.5	29	14.5	1.25945	5.99	59	98
TA_S20893745	45	4	30	1	9	1	44	35	9	33	11	0.696311	3.84146	11	22	11	2.7798	5.99	45	75
TA_S20893755	59	11	29	0	18	1	58	40	18	43.5	14.5	1.06134	3.84146	14.5	29	14.5	1.29987	5.99	59	98
TA_S20893757	59	12	24	3	19	1	58	39	19	43.5	14.5	1.36458	3.84146	14.5	29	14.5	1.64002	5.99	59	98
TA_S20893932	56	13	25	0	18	0	56	38	18	42	14	1.23443	3.84146	14	28	14	1.23924	5.99	56	93
TA_S20893949	45	6	24	2	11	2	43	32	11	32.25	10.75	0.0880451	3.84146	10.75	21.5	10.75	1.54769	5.99	46	77
TA_S20893993	49	6	25	6	12	0	49	37	12	36.75	12.25	0.0824786	3.84146	12.25	24.5	12.25	1.78999	5.99	49	82
TA_S20893999	58	17	28	3	10	0	58	48	10	43.5	14.5	1.36458	3.84146	14.5	29	14.5	1.36458	5.99	58	97
TA_S20894014	60	11	30	0	17	2	58	41	17	43.5	14.5	0.758098	3.84146	14.5	29	14.5	1.1447	5.99	60	100
TA_S20894161	60	13	31	2	11	3	57	46	11	42.75	14.25	0.994135	3.84146	14.25	28.5	14.25	1.03449	5.99	60	100
TA_S20894341	60	15	29	0	14	2	58	44	14	43.5	14.5	0.15162	3.84146	14.5	29	14.5	0.185695	5.99	60	100
TA_S20894365	56	13	27	2	12	2	54	42	12	40.5	13.5	0.471405	3.84146	13.5	27	13.5	0.430331	5.99	56	93
TA_S20894790	56	8	28	2	17	1	55	38	17	41.25	13.75	1.01205	3.84146	13.75	27.5	13.75	1.78377	5.99	56	93
TA_S20894791	58	15	26	0	14	3	55	41	14	41.25	13.75	0.0778499	3.84146	13.75	27.5	13.75	0.447214	5.99	58	97
TA_S20894800	27	7	8		9	3	24	15	9	18	6	1.41421	3.84146	6	12	6	1.73205	5.99	27	45
TA_S20892527	60	5	13	0	42	0	60	18	42	45	15	8.04984	3.84146	15	30	15	8.05605	5.99	60	100
TA_S20893343	60	18	21	4	15	2	58	43	15	43.5	14.5	0.15162	3.84146	14.5	29	14.5	1.75185	5.99	60	100
TA_S20893350	60	17	26	3	11	3	57	46	11	42.75	14.25	0.994135	3.84146	14.25	28.5	14.25	1.22116	5.99	60	100
TA_S20893351	60	11	27	1	15	6	54	39	15	40.5	13.5	0.471405	3.84146	13.5	27	13.5	0.793492	5.99	60	100
TA_S20893356	50	12	23	1	13	1	49	36	13	36.75	12.25	0.247436	3.84146	12.25	24.5	12.25	0.377964	5.99	50	83
TA_S20893358	57	12	29	0	16	0	57	41	16	42.75	14.25	0.535303	3.84146	14.25	28.5	14.25	0.760886	5.99	57	95
TA_S20893361	60	13	30	0	16	1	59	43	16	44.25	14.75	0.375823	3.84146	14.75	29.5	14.75	0.56748	5.99	60	100
TA_S20893363	60	13	29	0	15	3	57	42	15	42.75	14.25	0.229416	3.84146	14.25	28.5	14.25	0.39736	5.99	60	100
TA_S20893367	59	20	29	0	9	1	58	49	9	43.5	14.5	1.66782	3.84146	14.5	29	14.5	2.04265	5.99	59	98
TA_S20893368	59	16	27	0	16	0	59	43	16	44.25	14.75	0.375823	3.84146	14.75	29.5	14.75	0.650945	5.99	59	98
TA_S20894379	58	20	13	0	20	5	53	33	20	39.75	13.25	2.14124	3.84146	13.25	26.5	13.25	3.70874	5.99	58	97
TA_S20894381	60	21	24	0	14	1	59	45	14	44.25	14.75	0.225494	3.84146	14.75	29.5	14.75	1.92662	5.99	60	100
TA_S20894384	56	20	19	1	16	0	56	40	16	42	14	0.617213	3.84146	14	28	14	2.39792	5.99	56	93
TA_S20894538	57	12	27	0	17	1	56	39	17	42	14	0.92582	3.84146	14	28	14	0.981981	5.99	57	95
TA_S20894539	57	11	29	0	16	1	56	40	16	42	14	0.617213	3.84146	14	28	14	0.981981	5.99	58	97
TA_S20894540	59	11	28	1	17	2	57	40	17	42.75	14.25	0.841191	3.84146	14.25	28.5	14.25	1.13168	5.99	59	98
TA_S20894544	59	10	33	2	12	2	57	45	12	42.75	14.25	0.688247	3.84146	14.25	28.5	14.25	1.52753	5.99	59	98
TA_S20894546	57	12	24	1	19	1	56	37	19	42	14	1.54303	3.84146	14	28	14	1.62569	5.99	57	95
TA_S20894553	58	16	26	0	14	2	56	42	14	42	14	0	3.84146	14	28	14	0.654654	5.99	58	97
TA_S20894554	59	17	29	0	11	2	57	46	11	42.75	14.25	0.994135	3.84146	14.25	28.5	14.25	1.13168	5.99	59	98
Taqman epsps-cp4 copy number assay was used to determine hemi-or homozygosity
3 : 1 ratio-T1 transgenic events : T1 null events (no transgene)
1 : 2 : 1 ratio-T1 null events (no transgene) : T1 hemizygous transgenic events : T1 homozygous transgenic events
3 : 1 and 1 : 2 : 1 segregation calculations are based on Chi-square analysis (Pearson, 1900) .
Reference:
Pearson KX (1900) On the criterion that a given system of deviations from the probable in the case of a correlated system of variables is such that it can be reasonably supposed to have arisen from random sampling. The London, Edinburgh, and Dublin Philosophical Magazine and Journal of Science, 50(302), 157–175.
https://doi.org/10.1007/978-1-59745-379-0_7

## Sheet: T1 segregation summary
Summary of T1 segregation data of 40 events from optimized protocol	#	%
	No 2,4-D protocol N=40
Average germination rate	56.75/60	0.945
1:2:1 Segregation	39	0.975
3:1 Segregation	39	0.975
Reduced Transmission	1	0.025
Undetermined	0	0
R0-R1 copy concordant	40	1
> 1 homozygous plant	40	1
> 6 homozygous plants	38	0.95
1:2:1 and 3:1 segregation calculations are based on Chi-square analysis.

## Sheet:  POC plant T1 Chi-square
Chi-square analysis of transgene segregation in T1 plants of the four POC events
Event name	total	GUS pos	GUS neg	Expected pos	Expected neg	Chi-square (3:1 ratio)	Acceptance
1	40	7	33	30	10	8.4	3.84
2	106	76	30	79.5	26.5	0.79	3.84
3	88	63	25	66	22	0.74	3.84
4	54	1	53	40.5	13.5	12.41	3.84
